# Supplementary material for: Assessing the Volume of the Head of the Mandibular Condyle Using 3T-MRI—A Preliminary Trial
Source: Dent J (Basel). 2024 Jul 16;12(7):220. doi: 10.3390/dj12070220 (PMC11276145; doi:10.3390/dj12070220)
Supplement: Supplementary file 1 [file dentistry-12-00220-s001.zip]

Archive with 1 entries (1 files):
- dentistry-2975136-supplementary.pdf
